# Supplementary material for: Case report: change of dominant strain during dual SARS-CoV-2 infection
Source: BMC Infect Dis. 2021 Sep 16;21:959. doi: 10.1186/s12879-021-06664-w (PMC8443909; doi:10.1186/s12879-021-06664-w)
Supplement: Supplementary file 3 — Additional file 3. List of primer pairs used to confirm the presence of two viral strains from different clades in the same sample. One of the primers from the pair overlaps one or two nucleotides at the positions 28881–28883 (either GGG or AAC) at the 3′ end, so every primer pair is expected to uniquely amplify the fragment of GR clade genome with GGG28881AAC mutation (8 primer pairs with GR in the name of one of the primers) or non-GR clade genome (8 primer pairs with GH in the name of one of the primers). [file 12879_2021_6664_MOESM3_ESM.xlsx]

## Sheet: Sheet1
Primer pair name	Forward primer name	Forward primer sequence	Reverse primer name	Reverse primer sequence
Pair 1	F_GH1	tcaactccaggcagcagtag	R1_200bp	gtctgccgaaagcttgtgtt
Pair 2	F_GH2	caactccaggcagcagtagg	R1_200bp	gtctgccgaaagcttgtgtt
Pair 3	F_GR1	tcaactccaggcagcagtaa	R1_200bp	gtctgccgaaagcttgtgtt
Pair 4	F_GR2	caactccaggcagcagtaaa	R1_200bp	gtctgccgaaagcttgtgtt
Pair 5	F_GH1	tcaactccaggcagcagtag	R2_315bp	gccaatgtttgtaatcagttcc
Pair 6	F_GH2	caactccaggcagcagtagg	R2_315bp	gccaatgtttgtaatcagttcc
Pair 7	F_GR1	tcaactccaggcagcagtaa	R2_315bp	gccaatgtttgtaatcagttcc
Pair 8	F_GR2	caactccaggcagcagtaaa	R2_315bp	gccaatgtttgtaatcagttcc
Pair 9	F1_270bp	acttccctatggtgctaaca	R_GH1	attctagcaggagaagttcc
Pair 10	F1_270bp	acttccctatggtgctaaca	R_GH2	ttctagcaggagaagttccc
Pair 11	F1_270bp	acttccctatggtgctaaca	R_GR1	attctagcaggagaagttcg
Pair 12	F1_270bp	acttccctatggtgctaaca	R_GR2	ttctagcaggagaagttcgt
Pair 13	F2_415bp	cgttccaattaacaccaata	R_GH1	attctagcaggagaagttcc
Pair 14	F2_415bp	cgttccaattaacaccaata	R_GH2	ttctagcaggagaagttccc
Pair 15	F2_415bp	cgttccaattaacaccaata	R_GR1	attctagcaggagaagttcg
Pair 16	F2_415bp	cgttccaattaacaccaata	R_GR2	ttctagcaggagaagttcgt
